# Supplementary material for: Repetitive Transcranial Magnetic Stimulation (rTMS) of Dorsolateral Prefrontal Cortex May Influence Semantic Fluency and Functional Connectivity in Fronto-Parietal Network in Mild Cognitive Impairment (MCI)
Source: Biomedicines. 2022 Apr 25;10(5):994. doi: 10.3390/biomedicines10050994 (PMC9138229; doi:10.3390/biomedicines10050994)
Supplement: Supplementary file 1 [file biomedicines-10-00994-s001.zip]

Archive with 1 entries (1 files):
- biomedicines-1673799-supplementary.pdf
